# Supplementary material for: Association Between B-Cell Marker Expression and RUNX1 Lesions in Acute Myeloid Leukemia, Beyond RUNX1::RUNX1T1 Fusion: Diagnostic Pitfalls with Mixed-Phenotype Acute Leukemia—B/Myeloid
Source: Cancers (Basel). 2025 Apr 18;17(8):1354. doi: 10.3390/cancers17081354 (PMC12026294; doi:10.3390/cancers17081354)
Supplement: Supplementary file 1 [file cancers-17-01354-s001.zip]

Archive with 1 entries (1 files):
- cancers-3541185-supplementary.pdf
